# Supplementary material for: Synthetic Peptides as a Promising Alternative to Control Viral Infections in Atlantic Salmon
Source: Pathogens. 2020 Jul 23;9(8):600. doi: 10.3390/pathogens9080600 (PMC7459813; doi:10.3390/pathogens9080600)
Supplement: Supplementary file 1 [file pathogens-09-00600-s001.zip]

Archive with 6 entries (4 files):
- pathogens-839765/
- pathogens-839765/GIM182.avi
- pathogens-839765/Supplementary_material_839765_R2.docx
- pathogens-839765/__MACOSX/
- pathogens-839765/__MACOSX/._GIM182.avi
- pathogens-839765/__MACOSX/._Supplementary_material_839765_R2.docx
